# Supplementary material for: Hepatomegaly and Splenomegaly: An Approach to the Diagnosis of Lysosomal Storage Diseases
Source: J Clin Med. 2024 Mar 2;13(5):1465. doi: 10.3390/jcm13051465 (PMC10932313; doi:10.3390/jcm13051465)
Supplement: Supplementary file 1 [file jcm-13-01465-s001.zip]

Archive with 1 entries (1 files):
- jcm-2882924-supplementary.pdf
